# Supplementary material for: M1 Macrophage-Biomimetic Targeted Nanoparticles Containing Oxygen Self-Supplied Enzyme for Enhancing the Chemotherapy
Source: Pharmaceutics. 2023 Aug 30;15(9):2243. doi: 10.3390/pharmaceutics15092243 (PMC10534656; doi:10.3390/pharmaceutics15092243)
Supplement: Supplementary file 1 [file pharmaceutics-15-02243-s001.zip]

Archive with 1 entries (1 files):
- pharmaceutics-2544159-supplementary.pdf
